# Supplementary material for: Origin and Formation Mechanism of Carbon Shell-Encapsulated Metal Nanoparticles for Powerful Fuel Cell Durability
Source: Nanomaterials (Basel). 2023 Oct 29;13(21):2862. doi: 10.3390/nano13212862 (PMC10648549; doi:10.3390/nano13212862)
Supplement: Supplementary file 1 [file nanomaterials-13-02862-s001.zip]

Archive with 1 entries (1 files):
- nanomaterials-2668477-supplementary.pdf
